# Supplementary material for: The Effect of Primary and Middle School Teachers’ Problematic Internet Use and Fear of COVID-19 on Psychological Need Thwarting of Online Teaching and Psychological Distress
Source: Healthcare (Basel). 2021 Sep 11;9(9):1199. doi: 10.3390/healthcare9091199 (PMC8466317; doi:10.3390/healthcare9091199)
Supplement: Supplementary file 1 [file healthcare-09-01199-s001.zip]

Archive with 1 entries (1 files):
- healthcare-1307049-SI.pdf
